# Supplementary material for: Impact of Intrapericardial Fluid on Lesion Size During Epicardial Radiofrequency Ablation: A Computational Study
Source: J Cardiovasc Dev Dis. 2025 Jul 24;12(8):283. doi: 10.3390/jcdd12080283 (PMC12387105; doi:10.3390/jcdd12080283)
Supplement: Supplementary file 1 [file jcdd-12-00283-s001.zip]

Archive with 1 entries (1 files):
- jcdd-3732669-supplementary.pdf
